# Supplementary material for: A Pesticide Decision Support Tool to guide the selection of less environmentally harmful pesticides for the sugar cane industry
Source: Environ Sci Pollut Res Int. 2023 Sep 25;30(49):108036–50. doi: 10.1007/s11356-023-29814-w (PMC10611884; doi:10.1007/s11356-023-29814-w)
Supplement: Supplementary file 3 — ESM 3 [file 11356_2023_29814_MOESM3_ESM.xlsx]

## Sheet: Title Page
	Pesticide Decision Support Tool Spreadsheet: An Interactive Spreadsheet
	Michael Warne1,2,3, Peta Neale1 and Michael Macpherson4
	1School of Earth and Environmental Sciences, University of Queensland, Queensland, Australia
	2Queensland Department of Environment and Science, Queensland, Australia
	3Centre for Agroecology, Water and Resilience, Coventry University, UK
	4 Farmacist Pty. Ltd, Mackay, Queensland, Australia
	Version 1.1 (8 June 2022)

## Sheet: Background data
																	Default values based on the maximum application rate and broadcast application		These values are calculated using input values selected by the user in Column G and H in the "Data Input" worksheet. NB: If no input data are entered then these values will be based on the maximum permitted application rate
Pesticide active Ingredient	Class	Chemical group	CAS No.	Molecular weight (g/mol)	KOC (mL/g)	Log Koc	% loss (deep sandy soil)	Corrected % loss deep sandy soil	Corrected proportion loss deep sandy soil	DT50 Soil	DT50 water	Default Measure of Mobility and Persistance [DMoMP]	Ecotoxicity Threshold Values [ETVs] (PC95, Freshwater, µg/L)	Ecotoxicity Threshold Values [ETVs] (PC95, Freshwater, µmol/ML)*	Maximum Permitted Pesticide Active Ingredient Application Rate (kg PAI/ha)	Maximum Permitted Pesticide Active Ingredient Application Rate (µmol PAI/ha)	Default Measure of Effect [DMoE]	Default Aquatic Risk [DAR = DMoMP x DMoE/100]	User Measure of Effect [UMoE] [ARuser/ETV]
2,4-D	Herbicide	Group I: Disruptors of plant cell growth	94-75-7	221.03	39	1.59106	23.0914	23.0914	0.230914	10	7.7	17.7804	42	190019	2.19	9.90816e+06	52.1429	9.27121	0
Ametryn	Herbicide	Group C: PS II Inhibitors	834-12-8	227.33	316	2.49969	13.9362	13.9362	0.139362	37	30	154.691	0.1	439.889	2	8.79778e+06	20000	30938.3	0
Amicarbazone	Herbicide	Group C: PS II Inhibitors	129909-90-6	241.295	30	1.47712	24.2395	24.2395	0.242395	21	60	305.418	2	8288.61	0.7	2.90101e+06	350	1068.96	0
Asulam	Herbicide	Group R: DHP inhibitors	3337-71-1	230.24	33	1.51851	23.8225	23.8225	0.238225	3.2	63	48.0261	217	942495	3.4	1.47672e+07	15.6682	7.52482	0
Atrazine	Herbicide	Group C: PS II Inhibitors	1912-24-9	215.69	100	2	18.971	18.971	0.18971	75	80	1138.26	3.8	17617.9	2.97	1.37698e+07	781.579	8896.4	0
Bifenthrin	Insecticide	Group 3A: Pyrethroids	82657-04-3	422.87	236610	5.37403	-15.0258	0	0	102	8	0.01	0.00018	0.425663	0.0375	88679.7	208333	20.8333	0
Cadusafos	Insecticide	Group 1B: Organophosphates	95465-99-9	270.39	396	2.5977	12.9486	12.9486	0.129486	38	37	182.058	0.00182	6.73102	4	1.47934e+07	2.1978e+06	4.00127e+06	0
Carbofuran	Insecticide	Group 1A: Carbamates	1563-66-2	221.256	87	1.93952	19.5804	19.5804	0.195804	29	6.1	34.6377	2	9039.3	3	1.3559e+07	1500	519.566	0
Chlorothalonil	Fungicide	Group M5: Multi-site activity	1897-45-6	265.91	2632	3.42029	4.6602	4.6602	0.046602	3.5	0.82	0.133748	0.48	1805.12	1.656	6.22767e+06	3450	4.6143	0
Chlorpyrifos	Insecticide	Group 1B: Organophosphates	2921-88-2	350.57	5509	3.74107	1.42795	1.42795	0.0142795	56	5	3.99826	4.7e-05	0.134067	1	2.8525e+06	2.12766e+07	850694	0
Clothianidin	Insecticide	Group 4A: Neonicotinoids	210880-92-5	249.67	123	2.08991	18.0651	18.0651	0.180651	545	40	3938.2	0.29	1161.53	0.5	2.00264e+06	1724.14	67899.9	0
Dicamba	Herbicide	Group I: Disruptors of plant cell growth	1918-00-9	221.03	44	1.64345	22.5636	22.5636	0.225636	9.6	40	86.6441	61	275981	0.28	1.2668e+06	4.59016	3.97711	0
Diquat	Herbicide	Group L: PSI inhibitors	85-00-7	344.05	2185000	6.33945	-24.7533	0	0	2345	1	0.01	1.1	3197.21	0.368	1.06961e+06	334.545	0.0334545	0
Diuron	Herbicide	Group C: PS II Inhibitors	330-54-1	233.09	680	2.83251	10.5826	10.5826	0.105826	146	8.8	135.966	0.69	2960.23	1.71	7.33622e+06	2478.26	3369.59	0
Fipronil	Insecticide	Group 2B: Phenylpyrazoles	120068-37-3	437.14	754	2.87737	10.1306	10.1306	0.101306	142	54	776.815	0.0089	20.3596	0.05	114380	5617.98	43641.3	0
Fluazifop-P	Herbicide	Group A: Inhibitors of acetyl co-enzyme A carboxylase	79241-46-6	383.367	3394	3.53071	3.54755	3.54755	0.0354755	25	45	39.9099	4.4	11477.3	0.2112	550908	48	19.1568	0
Fluensulfone	Nematicide	N/A	318290-98-1	291.69	459	2.66181	12.3026	12.3026	0.123026	10	21	25.8354	12	41139.6	1.92	6.58233e+06	160	41.3367	0
Flumioxazin	Herbicide	Group G: Inhibitors of protoporphyrinogen oxidase	103361-09-7	354.337	889	2.9489	9.40987	9.40987	0.0940987	21.9	2	4.12152	0.0041	11.5709	0.35	987760	85365.9	3518.37	0
Fluroxypyr	Herbicide	Group I: Disruptors of plant cell growth	69377-81-7	255.03	107	2.02938	18.6749	18.6749	0.186749	13.1	11	26.9106	300	1.17633e+06	0.6	2.35266e+06	2	0.538211	0
Flutriafol	Fungicide	Group 3: DMI	76674-21-0	301.297	72	1.85733	20.4085	20.4085	0.204085	1358	36	9977.32	238	789918	0.25	829746	1.05042	104.804	0
Glufosinate-ammonium	Herbicide	Group N: Inhibitors of glutamine synthetase	77182-82-2	198.159	600	2.77815	11.1303	11.1303	0.111303	7.4	7.2	5.93025	96	484459	1	5.04645e+06	10.4167	0.617734	0
Glyphosate	Herbicide	Group M: Inhibitors of EPSP synthase	1071-83-6	169.073	1424	3.15351	7.34823	7.34823	0.0734823	16.1	9.9	11.7123	250	1.47865e+06	3.24	1.91633e+07	12.96	1.51792	0
Halosulfuron-methyl	Herbicide	Group B: ALS inhibitors	100784-20-1	434.81	109	2.03743	18.5939	18.5939	0.185939	26.7	8.1	40.213	0.047	108.093	0.0975	224236	2074.47	834.206	0
Haloxyfop	Herbicide	Group A: Inhibitors of acetyl co-enzyme A carboxylase	69806-34-4	361.7	75	1.87506	20.2299	20.2299	0.202299	9	12	21.8483	2000	5.52944e+06	0.078	215648	0.039	0.00852083	0
Hexazinone	Herbicide	Group C: PS II Inhibitors	51235-04-2	252.318	54	1.73239	21.6674	21.6674	0.216674	105	56	1274.04	1.1	4359.58	0.528	2.0926e+06	480	6115.41	0
Imazapic	Herbicide	Group B: ALS inhibitors	104098-48-8	275.308	137	2.13672	17.5934	17.5934	0.175934	120	0.3	6.33363	0.41	1489.24	0.096	348700	234.146	14.83	0
Imidacloprid (SR)*	Insecticide	Group 4A: Neonicotinoids	138261-41-3	255.66	118	2.07188	18.2467	18.2467	0.182467	191	30	1045.54	0.12	469.373	0.25	977861	2083.33	21782	0
Imidacloprid (L)	Insecticide	Group 4A: Neonicotinoids	138261-41-3	255.66	118	2.07188	18.2467	18.2467	0.182467	191	30	1045.54	0.12	469.373	0.5	1.95572e+06	4166.67	43564	0
Isoxaflutole	Herbicide	Group H: Bleachers: Inhibitors of HPPDs	141112-29-0	359.32	145	2.16137	17.3451	17.3451	0.173451	0.9	0.36	0.056198	0.46	1280.2	0.15	417455	326.087	0.183254	0
MCPA	Herbicide	Group I: Disruptors of plant cell growth	94-74-6	200.62	51	1.70757	21.9175	21.9175	0.219175	24	13.5	71.0128	2.2	10966	1.0875	5.4207e+06	494.318	351.029	0
Metolachlor	Herbicide	Group K: Inhibitors of cell division/Inhibitors of very long chain fatty acids	51218-45-2	283.8	261	2.41664	14.7729	14.7729	0.147729	90	88	1170.02	0.46	1620.86	1.728	6.08879e+06	3756.52	43951.9	0
Metribuzin	Herbicide	Group C: PS II Inhibitors	21087-64-9	214.29	55	1.74036	21.5871	21.5871	0.215871	19	41	168.164	2.5	11666.4	1.5	6.99986e+06	600	1008.98	0
Metsulfuron-methyl	Herbicide	Group B: ALS inhibitors	74223-64-6	381.36	37.0495	1.56878	23.3159	23.3159	0.233159	10	115	268.133	0.024	62.9327	0.007	18355.4	291.667	782.056	0
MSMA	Herbicide	Group Z: Herbicides with unknown And probably diverse sites of action	2163-80-6	161.951	44	1.64345	22.5636	22.5636	0.225636	200	30	1353.81	0.815	5032.39	4.752	2.93422e+07	5830.67	78936.5	0
Paraquat	Herbicide	Group L: PSI inhibitors	1910-42-5	257.16	1000000	6	-21.333	0	0	3000	10	0.01	2.7	10499.3	0.4	1.55545e+06	148.148	0.0148148	0
Pendimethalin	Herbicide	Group D: Inhibitors of microtubule assembly	40487-42-1	281.312	17491	4.24281	-3.6276	0	0	182	4	0.01	0.049	174.184	1.496	5.31794e+06	30530.6	3.05306	0
Permethrin	Insecticide	Group 3A: Pyrethroids	52645-53-1	391.29	100000	5	-11.257	0	0	13	23	0.01	0.01	25.5565	0.1	255565	10000	1	0
Picloram	Herbicide	Group I: Disruptors of plant cell growth	1918-02-1	241.45	13	1.11394	27.8989	27.8989	0.278989	82.8	81	1871.12	560	2.31932e+06	0.18	745496	0.321429	6.01433	0
Propiconazole	Fungicide	Group 3: DMI	60207-90-1	342.22	1086	3.03583	8.53398	8.53398	0.0853398	71.8	6	36.7644	10	29221	0.03	87662.9	3	1.10293	0
S-Metolachlor	Herbicide	Group K: Inhibitors of cell division/Inhibitors of very long chain fatty acids	87392-12-9	283.8	261	2.41664	14.7729	14.7729	0.147729	51.8	9	68.8714	0.23	810.43	1.728	6.08879e+06	7513.04	5174.34	0
Tebuconazole	Fungicide	Group 3: DMI	107534-96-3	307.82	994	2.99739	8.92133	8.92133	0.0892133	63	43	241.679	5.2	16893	0.1245	404457	23.9423	57.8635	0
Terbuthylazine	Herbicide	Group C: PS II Inhibitors	5915-41-3	229.71	226	2.35411	15.403	15.403	0.15403	72	6	66.541	1.2	5223.98	1.5	6.52997e+06	1250	831.762	0
Terbutryn	Herbicide	Group C: PS II Inhibitors	886-50-0	241.36	2432	3.38596	5.00603	5.00603	0.0500603	74	27	100.021	0.36	1491.55	1.1	4.55751e+06	3055.56	3056.18	0
Triadimenol	Fungicide	Group 3: DMI	55219-65-3	295.77	750	2.87506	10.1539	10.1539	0.101539	250	53	1345.39	120	405721	0.03	101430	0.25	3.36347	0
Trichlorfon	Insecticide	Group 1B: Organophosphates	52-68-6	257.43	10	1	29.047	29.047	0.29047	18	1.2	6.27415	0.034	132.075	0.6	2.33073e+06	17647.1	1107.2	0
Trifloxysulfuron	Herbicide	Group B: ALS inhibitors	199119-58-9	459.33	306	2.48572	14.0769	14.0769	0.140769	70	18	177.369	0.37	805.521	0.037	80552.1	100	177.369	0
Trifluralin	Herbicide	Group D: Inhibitors of microtubule assembly	1582-09-8	335.283	15800	4.19866	-3.18267	0	0	134	13	0.01	0.23	685.988	1.44	4.29488e+06	6260.87	0.626087	0
Trinexapac-ethyl	Herbicide	N/A	95266-40-3	252.27	74	1.86923	20.2886	20.2886	0.202886	0.16	4.2	0.13634	93	368653	0.2	792801	2.15054	0.00293203	0
									0.1344

## Sheet: Data input
						If you do not apply the Maximum Permitted Application Rate to 100% of the land then you can enter the values you used below
			Users can enter names of commercial products containing these PAIs			Insert the pesticide active ingredient concentration for the PAIs you are interested in, to calculate your application rate (column K).	Insert the product application rate you use	Calculated by dividing the PAI concentration by 10	If not applying the pesticide active ingredient to 100% of land, insert the estimates percentage of land applied by spot or band spraying	Calculated by multiplying columns H, I and J	These values will not change	Calculated by dividing column I by column J	These values will not change	These values will not change	Calculated by multiplying column L of the 'Data input' sheet by column K of this worksheet	If user data are added to columns F, G or H then the User Measure of Effect is presented below. Otherwise the Default Measure of Effect is presented below.	If user data are added to columns F, G or H then the User Aquatic risk is presented below. Otherwise the Default Aquatic risk is presented below.	Values in this column are calculated as a result of changes in columns G, H and J. If no values are entered in columns G, H and J, the values below will be '0'.
Pesticide Active Ingredient	Active Ingredient for filtering	ETV Reliability	Commercial product containing pesticide active ingredient	Class	Chemical group	Pesticide Active Ingredient Concentration (g/kg or g/L)	User Product Application Rate (kg/ha or L/ha)	Pesticide Active Ingredient Concentration (%)	Percentage of land spot or band sprayed (%)	User Pesticide Active Ingredient Application Rate (kg PAI/ha)	Maximum Permitted Pesticide Active Ingredient Application Rate (kg PAI/ha)	Ratio of User Pesticide Active Ingredient Application Rate : Max Permitted Pesticide Active Ingredient Application Rate	Default Measure of Effect (DMoE)	Default Measure of Mobility and Persistance (DMoMP)	User Measure of Effect (MoE) DMoE x (UAR/MAR)	Measure of Effect (User or Default)	Aquatic risk (User or Default Aquatic Risk)	Aquatic risk (User Aquatic Risk)
2,4-D	2,4-D	High		Herbicide	Group I: Disruptors of plant cell growth			0	1	0	2.19	0	52.1429	17.7804	0	52.1429	9.27121	0
Ametryn	Ametryn	High		Herbicide	Group C: PS II Inhibitors			0	1	0	2	0	20000	154.691	0	20000	30938.3	0
Amicarbazone	Amicarbazone	Low		Herbicide	Group C: PS II Inhibitors			0	1	0	0.7	0	350	305.418	0	350	1068.96	0
Asulam	Asulam	Moderate		Herbicide	Group R: DHP inhibitors			0	1	0	3.4	0	15.6682	48.0261	0	15.6682	7.52482	0
Atrazine	Atrazine	Very high		Herbicide	Group C: PS II Inhibitors			0	1	0	2.97	0	781.579	1138.26	0	781.579	8896.4	0
Bifenthrin	Bifenthrin	Low		Insecticide	Group 3A: Pyrethroids			0	1	0	0.0375	0	208333	0.01	0	208333	0	0
Cadusafos	Cadusafos	Unknown		Insecticide	Group 1B: Organophosphates			0	1	0	4	0	2.1978e+06	182.058	0	2.1978e+06	4.00127e+06	0
Carbofuran	Carbofuran	Very high		Insecticide	Group 1A: Carbamates			0	1	0	3	0	1500	34.6377	0	1500	519.566	0
Chlorothalonil	Chlorothalonil	High		Fungicide	Group M5: Multi-site activity			0	1	0	1.656	0	3450	0.133748	0	3450	4.6143	0
Chlorpyrifos	Chlorpyrifos	Very high		Insecticide	Group 1B: Organophosphates			0	1	0	1	0	2.12766e+07	3.99826	0	2.12766e+07	850694	0
Clothianidin	Clothianidin	Low		Insecticide	Group 4A: Neonicotinoids			0	1	0	0.5	0	1724.14	3938.2	0	1724.14	67899.9	0
Dicamba	Dicamba	High		Herbicide	Group I: Disruptors of plant cell growth			0	1	0	0.28	0	4.59016	86.6441	0	4.59016	3.97711	0
Diquat	Diquat	Low		Herbicide	Group L: PSI inhibitors			0	1	0	0.368	0	334.545	0.01	0	334.545	0	0
Diuron	Diuron	High		Herbicide	Group C: PS II Inhibitors			0	1	0	1.71	0	2478.26	135.966	0	2478.26	3369.59	0
Fipronil	Fipronil	Moderate		Insecticide	Group 2B: Phenylpyrazoles			0	1	0	0.05	0	5617.98	776.815	0	5617.98	43641.3	0
Fluazifop-P	Fluazifop-P	Unknown		Herbicide	Group A: Inhibitors of acetyl co-enzyme A carboxylase			0	1	0	0.2112	0	48	39.9099	0	48	19.1568	0
Fluensulfone	Fluensulfone	Moderate		Nematicide	N/A			0	1	0	1.92	0	160	25.8354	0	160	41.3367	0
Flumioxazin	Flumioxazin	Moderate		Herbicide	Group G: Inhibitors of protoporphyrinogen oxidase			0	1	0	0.35	0	85365.9	4.12152	0	85365.9	3518.37	0
Fluroxypyr	Fluroxypyr	Moderate		Herbicide	Group I: Disruptors of plant cell growth			0	1	0	0.6	0	2	26.9106	0	2	0.538211	0
Flutriafol	Flutriafol	Low		Fungicide	Group 3: DMI			0	1	0	0.25	0	1.05042	9977.32	0	1.05042	104.804	0
Glufosinate-ammonium	Glufosinate-ammonium	Low		Herbicide	Group N: Inhibitors of glutamine synthetase			0	1	0	1	0	10.4167	5.93025	0	10.4167	0.617734	0
Glyphosate	Glyphosate	Moderate		Herbicide	Group M: Inhibitors of EPSP synthase			0	1	0	3.24	0	12.96	11.7123	0	12.96	1.51792	0
Halosulfuron-methyl	Halosulfuron-methyl	Low		Herbicide	Group B: ALS inhibitors			0	1	0	0.0975	0	2074.47	40.213	0	2074.47	834.206	0
Haloxyfop	Haloxyfop	Low		Herbicide	Group A: Inhibitors of acetyl co-enzyme A carboxylase			0	1	0	0.078	0	0.039	21.8483	0	0.039	0.00852083	0
Hexazinone	Hexazinone	Low		Herbicide	Group C: PS II Inhibitors			0	1	0	0.528	0	480	1274.04	0	480	6115.41	0
Imazapic	Imazapic	Very low		Herbicide	Group B: ALS inhibitors			0	1	0	0.096	0	234.146	6.33363	0	234.146	14.83	0
Imidacloprid (SR)*	Imidacloprid (SR)*	Moderate		Insecticide	Group 4A: Neonicotinoids			0	1	0	0.25	0	2083.33	1045.54	0	2083.33	21782	0
Imidacloprid (L)	Imidacloprid (L)	Moderate		Insecticide	Group 4A: Neonicotinoids			0	1	0	0.5	0	4166.67	1045.54	0	4166.67	43564	0
Isoxaflutole	Isoxaflutole	Low		Herbicide	Group H: Bleachers: Inhibitors of HPPDs			0	1	0	0.15	0	326.087	0.056198	0	326.087	0.183254	0
MCPA	MCPA	Very high		Herbicide	Group I: Disruptors of plant cell growth			0	1	0	1.0875	0	494.318	71.0128	0	494.318	351.029	0
Metolachlor	Metolachlor	Very high		Herbicide	Group K: Inhibitors of cell division/Inhibitors of very long chain fatty acids			0	1	0	1.728	0	3756.52	1170.02	0	3756.52	43951.9	0
Metribuzin	Metribuzin	High		Herbicide	Group C: PS II Inhibitors			0	1	0	1.5	0	600	168.164	0	600	1008.98	0
Metsulfuron-methyl	Metsulfuron-methyl	Moderate		Herbicide	Group B: ALS inhibitors			0	1	0	0.007	0	291.667	268.133	0	291.667	782.056	0
MSMA	MSMA	Unknown		Herbicide	Group Z: Herbicides with unknown And probably diverse sites of action			0	1	0	4.752	0	5830.67	1353.81	0	5830.67	78936.5	0
Paraquat	Paraquat	Moderate		Herbicide	Group L: PSI inhibitors			0	1	0	0.4	0	148.148	0.01	0	148.148	0	0
Pendimethalin	Pendimethalin	Moderate		Herbicide	Group D: Inhibitors of microtubule assembly			0	1	0	1.496	0	30530.6	0.01	0	30530.6	0	0
Permethrin	Permethrin	Moderate		Insecticide	Group 3A: Pyrethroids			0	1	0	0.1	0	10000	0.01	0	10000	0	0
Picloram	Picloram	Low		Herbicide	Group I: Disruptors of plant cell growth			0	1	0	0.18	0	0.321429	1871.12	0	0.321429	6.01433	0
Propiconazole	Propiconazole	Moderate		Fungicide	Group 3: DMI			0	1	0	0.03	0	3	36.7644	0	3	1.10293	0
S-Metolachlor	S-Metolachlor	Low		Herbicide	Group K: Inhibitors of cell division/Inhibitors of very long chain fatty acids			0	1	0	1.728	0	7513.04	68.8714	0	7513.04	5174.34	0
Tebuconazole	Tebuconazole	Moderate		Fungicide	Group 3: DMI			0	1	0	0.1245	0	23.9423	241.679	0	23.9423	57.8635	0
Terbuthylazine	Terbuthylazine	Very high		Herbicide	Group C: PS II Inhibitors			0	1	0	1.5	0	1250	66.541	0	1250	831.762	0
Terbutryn	Terbutryn	Moderate		Herbicide	Group C: PS II Inhibitors			0	1	0	1.1	0	3055.56	100.021	0	3055.56	3056.18	0
Triadimenol	Triadimenol	Moderate		Fungicide	Group 3: DMI			0	1	0	0.03	0	0.25	1345.39	0	0.25	3.36347	0
Trichlorfon	Trichlorfon	Very high		Insecticide	Group 1B: Organophosphates			0	1	0	0.6	0	17647.1	6.27415	0	17647.1	1107.2	0
Trifloxysulfuron	Trifloxysulfuron	Low		Herbicide	Group B: ALS inhibitors			0	1	0	0.037	0	100	177.369	0	100	177.369	0
Trifluralin	Trifluralin	Moderate		Herbicide	Group D: Inhibitors of microtubule assembly			0	1	0	1.44	0	6260.87	0.01	0	6260.87	0	0
Trinexapac-ethyl	Trinexapac-ethyl	Low		Herbicide	N/A			0	1	0	0.2	0	2.15054	0.13634	0	2.15054	0.00293203	0

## Sheet: Output selection 1
Important note: In order for any changes you made in the "Data input" worksheet to be included here you MUST move the cursor to anywhere in one of the tables immediately below this note, then right click and select "refresh". The changes you made will then automatically appear in the tables and graph. You must "refresh" each time you make changes. If you did not make any changes to the "Data inpu…					Important note about the graph: You can modify the range of values in the vertical and horizontal axes of the graph to maximise the portion of the graph that is most relevant to the comparison(s) you are making. You can do this by placing the cursor on one of the numbers on the axis you want to change then right clicking, selecting "Format axis" and changing the minimum and/or maximum values to s…
Selecting the active ingredients
Class	(All)
Chemical group	(All)
Pesticide Active Ingredient for filtering	(All)
Pesticide Active Ingredient	ETV Reliability	Measure of Mobility and Persistance	Measure of Effect	Aquatic risk value
2,4-D		17.7804	52.1429	9.27121
Ametryn	High	154.691	20000	30938.3
Amicarbazone	Low	305.418	350	1068.96
Asulam	Moderate	48.0261	15.6682	7.52482
Atrazine	Very high	1138.26	781.579	8896.4
Bifenthrin	Low	0.01	208333	0
Cadusafos	Unknown	182.058	2.1978e+06	4.00127e+06
Carbofuran	Very high	34.6377	1500	519.566
Chlorothalonil	High	0.133748	3450	4.6143
Chlorpyrifos	Very high	3.99826	2.12766e+07	850694
Clothianidin	Low	3938.2	1724.14	67899.9
Dicamba	High	86.6441	4.59016	3.97711
Diquat	Low	0.01	334.545	0
Diuron	High	135.966	2478.26	3369.59
Fipronil	Moderate	776.815	5617.98	43641.3
Fluazifop-P	Unknown	39.9099	48	19.1568
Fluensulfone	Moderate	25.8354	160	41.3367
Flumioxazin	Moderate	4.12152	85365.9	3518.37
Fluroxypyr	Moderate	26.9106	2	0.538211
Flutriafol	Low	9977.32	1.05042	104.804
Glufosinate-ammonium	Low	5.93025	10.4167	0.617734
Glyphosate	Moderate	11.7123	12.96	1.51792
Halosulfuron-methyl	Low	40.213	2074.47	834.206
Haloxyfop	Low	21.8483	0.039	0.00852083
Hexazinone	Low	1274.04	480	6115.41
Imazapic	Very low	6.33363	234.146	14.83
Imidacloprid (L)	Moderate	1045.54	4166.67	43564
Imidacloprid (SR)*	Moderate	1045.54	2083.33	21782
Isoxaflutole	Low	0.056198	326.087	0.183254
MCPA	Very high	71.0128	494.318	351.029
Metolachlor	Very high	1170.02	3756.52	43951.9
Metribuzin	High	168.164	600	1008.98
Metsulfuron-methyl	Moderate	268.133	291.667	782.056
MSMA	Unknown	1353.81	5830.67	78936.5
Paraquat	Moderate	0.01	148.148	0
Pendimethalin	Moderate	0.01	30530.6	0
Permethrin	Moderate	0.01	10000	0
Picloram	Low	1871.12	0.321429	6.01433
Propiconazole	Moderate	36.7644	3	1.10293
S-Metolachlor	Low	68.8714	7513.04	5174.34
Tebuconazole	Moderate	241.679	23.9423	57.8635
Terbuthylazine	Very high	66.541	1250	831.762
Terbutryn	Moderate	100.021	3055.56	3056.18
Triadimenol	Moderate	1345.39	0.25	3.36347
Trichlorfon	Very high	6.27415	17647.1	1107.2
Trifloxysulfuron	Low	177.369	100	177.369
Trifluralin	Moderate	0.01	6260.87	0
Trinexapac-ethyl	Low	0.13634	2.15054	0.00293203

## Sheet: Output selection 2
Important note: In order for any changes you made in the "Data input" worksheet to be included here you MUST move the cursor to anywhere in one of the tables immediately below this note, then right click and select "refresh". The changes you made will then automatically appear in the tables and graph. You must "refresh" each time you make changes. If you did not make any changes to the "Data inpu…					Important note about the graph: You can modify the range of values in the vertical and horizontal axes of the graph to maximise the portion of the graph that is most relevant to the comparison(s) you are making. You can do this by placing the cursor on one of the numbers on the axis you want to change then right clicking, selecting "Format axis" and changing the minimum and/or maximum values to s…
Selecting the active ingredients
Class	(All)
Chemical group	(All)
Pesticide Active Ingredient	ETV Reliability	Measure of Mobility and Persistance	Sum of Measure of Effect (User or Default)	Aquatic risk value
2,4-D		17.7804	52.1429	9.27121
Ametryn	High	154.691	20000	30938.3
Amicarbazone	Low	305.418	350	1068.96
Asulam	Moderate	48.0261	15.6682	7.52482
Atrazine	Very high	1138.26	781.579	8896.4
Bifenthrin	Low	0.01	208333	0
Cadusafos	Unknown	182.058	2.1978e+06	4.00127e+06
Carbofuran	Very high	34.6377	1500	519.566
Chlorothalonil	High	0.133748	3450	4.6143
Chlorpyrifos	Very high	3.99826	2.12766e+07	850694
Clothianidin	Low	3938.2	1724.14	67899.9
Dicamba	High	86.6441	4.59016	3.97711
Diquat	Low	0.01	334.545	0
Diuron	High	135.966	2478.26	3369.59
Fipronil	Moderate	776.815	5617.98	43641.3
Fluazifop-P	Unknown	39.9099	48	19.1568
Fluensulfone	Moderate	25.8354	160	41.3367
Flumioxazin	Moderate	4.12152	85365.9	3518.37
Fluroxypyr	Moderate	26.9106	2	0.538211
Flutriafol	Low	9977.32	1.05042	104.804
Glufosinate-ammonium	Low	5.93025	10.4167	0.617734
Glyphosate	Moderate	11.7123	12.96	1.51792
Halosulfuron-methyl	Low	40.213	2074.47	834.206
Haloxyfop	Low	21.8483	0.039	0.00852083
Hexazinone	Low	1274.04	480	6115.41
Imazapic	Very low	6.33363	234.146	14.83
Imidacloprid (L)	Moderate	1045.54	4166.67	43564
Imidacloprid (SR)*	Moderate	1045.54	2083.33	21782
Isoxaflutole	Low	0.056198	326.087	0.183254
MCPA	Very high	71.0128	494.318	351.029
Metolachlor	Very high	1170.02	3756.52	43951.9
Metribuzin	High	168.164	600	1008.98
Metsulfuron-methyl	Moderate	268.133	291.667	782.056
MSMA	Unknown	1353.81	5830.67	78936.5
Paraquat	Moderate	0.01	148.148	0
Pendimethalin	Moderate	0.01	30530.6	0
Permethrin	Moderate	0.01	10000	0
Picloram	Low	1871.12	0.321429	6.01433
Propiconazole	Moderate	36.7644	3	1.10293
S-Metolachlor	Low	68.8714	7513.04	5174.34
Tebuconazole	Moderate	241.679	23.9423	57.8635
Terbuthylazine	Very high	66.541	1250	831.762
Terbutryn	Moderate	100.021	3055.56	3056.18
Triadimenol	Moderate	1345.39	0.25	3.36347
Trichlorfon	Very high	6.27415	17647.1	1107.2
Trifloxysulfuron	Low	177.369	100	177.369
Trifluralin	Moderate	0.01	6260.87	0
Trinexapac-ethyl	Low	0.13634	2.15054	0.00293203
